# Supplementary material for: Comparison of voluntary food intake and palatability of commercial weight loss diets in healthy dogs and cats
Source: BMC Vet Res. 2016 Dec 5;12:274. doi: 10.1186/s12917-016-0899-x (PMC5139085; doi:10.1186/s12917-016-0899-x)
Supplement: Additional file 1: — Computer spreadsheet containing data from all studies. (XLSX 36 kb) [file 12917_2016_899_MOESM1_ESM.xlsx]

## Sheet: Feline VFI study
CAT	DAY	DIET	ENERGY INTAKE	FOOD INTAKE (g)
FLIP	J1	F1	85.27	76
FLOUP	J1	F1	52.85	54
FAUVETTE	J1	F1	47.65	54
FELIZ	J1	F1	65.41	72
FLOP	J1	F1	70.37	61
FLIP	J2	F1	80.66	72
FLOUP	J2	F1	48.86	50
FAUVETTE	J2	F1	35.06	40
FELIZ	J2	F1	57.93	63
FLOP	J2	F1	51.61	45
FLIP	J3	F1	91.03	81
FLOUP	J3	F1	38.89	40
FAUVETTE	J3	F1	42.25	48
FELIZ	J3	F1	62.61	68
FLOP	J3	F1	52.78	46
FLIP	J4	F1	118.68	105
FLOUP	J4	F1	44.87	46
FAUVETTE	J4	F1	27.87	32
FELIZ	J4	F1	57.93	63
FLOP	J4	F1	75.06	65
FLIP	J5	F1	142.88	127
FLOUP	J5	F1	32.9	34
FAUVETTE	J5	F1	35.96	41
FELIZ	J5	F1	0	0
FLOP	J5	F1	51.61	45
FARFOUILLE	J1	F2	67.19	45
FALSTAFF	J1	F2	80.23	68
FARWEST	J1	F2	65.21	52
FLEURETTE	J1	F2	43.72	36
FIRMIN	J1	F2	56.92	59
FICELLE	J1	F2	70.99	42
FARFOUILLE	J2	F2	65.73	44
FALSTAFF	J2	F2	68.77	59
FARWEST	J2	F2	86.13	68
FLEURETTE	J2	F2	60.26	50
FIRMIN	J2	F2	49.33	51
FICELLE	J2	F2	90.8	54
FARFOUILLE	J3	F2	68.65	46
FALSTAFF	J3	F2	72.21	61
FARWEST	J3	F2	87.36	69
FLEURETTE	J3	F2	54.35	45
FIRMIN	J3	F2	54.08	56
FICELLE	J3	F2	85.84	51
FARFOUILLE	J4	F2	61.35	41
FALSTAFF	J4	F2	67.62	58
FARWEST	J4	F2	60.29	48
FLEURETTE	J4	F2	40.17	33
FIRMIN	J4	F2	53.13	55
FICELLE	J4	F2	66.03	39
FARFOUILLE	J5	F2	61.35	41
FALSTAFF	J5	F2	68.77	59
FARWEST	J5	F2	130.43	103
FLEURETTE	J5	F2	49.63	41
FIRMIN	J5	F2	67.36	69
FICELLE	J5	F2	69.34	41
FARFOUILLE	J1	F1	47.8	37
FALSTAFF	J1	F1	68.76	67
FARWEST	J1	F1	35.79	33
FLEURETTE	J1	F1	113.86	108
FIRMIN	J1	F1	65.54	78
FICELLE	J1	F1	76.54	52
FLIP	J1	F2	121.68	94
FLOUP	J1	F2	50.46	45
FAUVETTE	J1	F2	51.42	51
FELIZ	J1	F2	50.37	48
FLOP	J1	F2	70.96	54
FARFOUILLE	J2	F1	31.87	25
FALSTAFF	J2	F1	45.84	45
FARWEST	J2	F1	116.33	106
FLEURETTE	J2	F1	35.45	34
FIRMIN	J2	F1	75.03	89
FICELLE	J2	F1	48.02	33
FLIP	J2	F2	110.28	85
FLOUP	J2	F2	65.81	59
FAUVETTE	J2	F2	62.3	61
FELIZ	J2	F2	69.9	66
FLOP	J2	F2	109.67	83
FARFOUILLE	J3	F1	31.87	25
FALSTAFF	J3	F1	51.05	50
FARWEST	J3	F1	114.09	104
FLEURETTE	J3	F1	42.96	41
FIRMIN	J3	F1	70.72	84
FICELLE	J3	F1	75.03	51
FLIP	J3	F2	158.44	122
FLOUP	J3	F2	47.16	42
FAUVETTE	J3	F2	64.28	63
FELIZ	J3	F2	65.79	62
FLOP	J3	F2	122.57	93
FARFOUILLE	J4	F1	10.62	8
FALSTAFF	J4	F1	55.22	54
FARWEST	J4	F1	112.97	103
FLEURETTE	J4	F1	33.3	32
FIRMIN	J4	F1	96.59	114
FICELLE	J4	F1	58.53	40
FLIP	J4	F2	109.01	84
FLOUP	J4	F2	58.13	52
FAUVETTE	J4	F2	53.4	53
FELIZ	J4	F2	65.79	62
FLOP	J4	F2	52.9	40
FARFOUILLE	J5	F1	67.72	52
FALSTAFF	J5	F1	65.64	64
FARWEST	J5	F1	115.21	105
FLEURETTE	J5	F1	39.74	38
FIRMIN	J5	F1	12.94	15
FICELLE	J5	F1	64.53	44
FLIP	J5	F2	101.4	78
FLOUP	J5	F2	62.52	56
FAUVETTE	J5	F2	61.31	60
FELIZ	J5	F2	57.56	55
FLOP	J5	F2	96.77	73

## Sheet: Canine VFI study 1
DOG	DAY	DIET	MEAL	ENERGY INTAKE	FOOD INTAKE (g)
CLAQUETTE	1	C1	R1	104.77	159
CHOREA	1	C1	R1	107.68	148
CUMBIA	1	C1	R1	106.28	150
CLASSIQ	1	C1	R1	106.16	146
COUNTRY	1	C2	R1	108.84	117
FOXIE	1	C2	R1	61.44	88
CRUMBLE	1	C2	R1	83.02	78
CHIPS	1	C2	R1	87.36	79
CLAQUETTE	2	C1	R1	104.77	159
CHOREA	2	C1	R1	107.68	148
CUMBIA	2	C1	R1	106.28	150
CLASSIQ	2	C1	R1	106.16	146
COUNTRY	2	C2	R1	108.84	117
FOXIE	2	C2	R1	108.86	155
CRUMBLE	2	C2	R1	51.27	48
CHIPS	2	C2	R1	109.9	100
CLAQUETTE	3	C1	R1	104.77	159
CHOREA	3	C1	R1	107.68	148
CUMBIA	3	C1	R1	106.28	150
CLASSIQ	3	C1	R1	106.16	146
COUNTRY	3	C2	R1	108.84	117
FOXIE	3	C2	R1	108.86	155
CRUMBLE	3	C2	R1	89.59	84
CHIPS	3	C2	R1	109.9	100
COUNTRY	1	C1	R1	108.84	126
FOXIE	1	C1	R1	108.86	167
CRUMBLE	1	C1	R1	110.4	111
CHIPS	1	C1	R1	109.9	108
CAKE	1	C2	R1	111.02	125
CHOCO	1	C2	R1	105.75	128
COOKIE	1	C2	R1	106.68	126
SONIA	1	C2	R1	105.12	207
COUNTRY	2	C1	R1	108.84	126
FOXIE	2	C1	R1	108.86	167
CRUMBLE	2	C1	R1	110.4	111
CHIPS	2	C1	R1	109.9	108
CAKE	2	C2	R1	111.02	125
CHOCO	2	C2	R1	105.75	128
COOKIE	2	C2	R1	106.68	126
SONIA	2	C2	R1	105.12	207
COUNTRY	3	C1	R1	108.84	126
FOXIE	3	C1	R1	108.86	167
CRUMBLE	3	C1	R1	110.4	111
CHIPS	3	C1	R1	109.9	108
CAKE	3	C2	R1	111.02	125
CHOCO	3	C2	R1	105.75	128
COOKIE	3	C2	R1	106.68	126
SONIA	3	C2	R1	105.12	207
CLAQUETTE	1	C2	R1	104.77	148
CHOREA	1	C2	R1	107.68	137
CUMBIA	1	C2	R1	106.28	139
CLASSIQ	1	C2	R1	106.16	136
CAKE	1	C1	R1	111.02	134
CHOCO	1	C1	R1	105.75	138
COOKIE	1	C1	R1	106.68	136
SONIA	1	C1	R1	105.12	223
CLAQUETTE	2	C2	R1	104.77	148
CHOREA	2	C2	R1	107.68	137
CUMBIA	2	C2	R1	106.28	139
CLASSIQ	2	C2	R1	106.16	136
CAKE	2	C1	R1	111.02	134
CHOCO	2	C1	R1	105.75	138
COOKIE	2	C1	R1	106.68	136
SONIA	2	C1	R1	105.12	223
CLAQUETTE	3	C2	R1	104.77	148
CHOREA	3	C2	R1	107.68	137
CUMBIA	3	C2	R1	106.28	139
CLASSIQ	3	C2	R1	106.16	136
CAKE	3	C1	R1	111.02	134
CHOCO	3	C1	R1	105.75	138
COOKIE	3	C1	R1	106.68	136
SONIA	3	C1	R1	105.12	223
CLAQUETTE	1	C1	R2	104.77	159
CHOREA	1	C1	R2	0	0
CUMBIA	1	C1	R2	106.28	150
CLASSIQ	1	C1	R2	31.4	43
COUNTRY	1	C2	R2	91.65	98
FOXIE	1	C2	R2	62.88	90
CRUMBLE	1	C2	R2	26.09	24
CHIPS	1	C2	R2	27.64	25
CLAQUETTE	2	C1	R2	104.77	159
CHOREA	2	C1	R2	0	0
CUMBIA	2	C1	R2	106.28	150
CLASSIQ	2	C1	R2	86.56	119
COUNTRY	2	C2	R2	92.61	99
FOXIE	2	C2	R2	64.31	92
CRUMBLE	2	C2	R2	31.56	30
CHIPS	2	C2	R2	41.16	37
CLAQUETTE	3	C1	R2	104.77	159
CHOREA	3	C1	R2	0	0
CUMBIA	3	C1	R2	106.28	150
CLASSIQ	3	C1	R2	93.82	129
COUNTRY	3	C2	R2	79.24	85
FOXIE	3	C2	R2	104.55	149
CRUMBLE	3	C2	R2	26.09	24
CHIPS	3	C2	R2	52.43	48
COUNTRY	1	C1	R2	64.77	75
FOXIE	1	C1	R2	0	0
CRUMBLE	1	C1	R2	47.97	48
CHIPS	1	C1	R2	109.9	108
CAKE	1	C2	R2	111.02	125
CHOCO	1	C2	R2	105.75	128
COOKIE	1	C2	R2	106.68	126
SONIA	1	C2	R2	105.12	207
COUNTRY	2	C1	R2	69.09	80
FOXIE	2	C1	R2	0	0
CRUMBLE	2	C1	R2	0	0
CHIPS	2	C1	R2	58.91	58
CAKE	2	C2	R2	87.28	98
CHOCO	2	C2	R2	105.75	128
COOKIE	2	C2	R2	106.68	126
SONIA	2	C2	R2	105.12	207
COUNTRY	3	C1	R2	54.4	63
FOXIE	3	C1	R2	0	0
CRUMBLE	3	C1	R2	30.13	30
CHIPS	3	C1	R2	84.4	83
CAKE	3	C2	R2	61.71	69
CHOCO	3	C2	R2	105.75	128
COOKIE	3	C2	R2	84.93	100
SONIA	3	C2	R2	105.12	207
CLAQUETTE	1	C2	R2	104.77	148
CHOREA	1	C2	R2	107.68	137
CUMBIA	1	C2	R2	106.28	139
CLASSIQ	1	C2	R2	106.16	136
CAKE	1	C1	R2	54.83	66
CHOCO	1	C1	R2	105.75	138
COOKIE	1	C1	R2	41.33	53
SONIA	1	C1	R2	46.22	98
CLAQUETTE	2	C2	R2	104.77	148
CHOREA	2	C2	R2	77.95	99
CUMBIA	2	C2	R2	106.28	139
CLASSIQ	2	C2	R2	106.16	136
CAKE	2	C1	R2	68.05	82
CHOCO	2	C1	R2	105.75	138
COOKIE	2	C1	R2	31.88	41
SONIA	2	C1	R2	105.12	223
CLAQUETTE	3	C2	R2	104.77	148
CHOREA	3	C2	R2	41.8	53
CUMBIA	3	C2	R2	106.28	139
CLASSIQ	3	C2	R2	106.16	136
CAKE	3	C1	R2	30.87	37
CHOCO	3	C1	R2	105.75	138
COOKIE	3	C1	R2	0	0
SONIA	3	C1	R2	63.18	134
CLAQUETTE	1	C1	R3	55.91	85
CHOREA	1	C1	R3	34.9	48
CUMBIA	1	C1	R3	0.53	1
CLASSIQ	1	C1	R3	0.57	1
COUNTRY	1	C2	R3	2.85	3
FOXIE	1	C2	R3	20.49	29
CRUMBLE	1	C2	R3	0	0
CHIPS	1	C2	R3	0	0
CLAQUETTE	2	C1	R3	68.3	104
CHOREA	2	C1	R3	56.19	77
CUMBIA	2	C1	R3	0	0
CLASSIQ	2	C1	R3	0	0
COUNTRY	2	C2	R3	1.9	2
FOXIE	2	C2	R3	0	0
CRUMBLE	2	C2	R3	27.89	26
CHIPS	2	C2	R3	0	0
CLAQUETTE	3	C1	R3	32.78	50
CHOREA	3	C1	R3	15.47	21
CUMBIA	3	C1	R3	38.81	55
CLASSIQ	3	C1	R3	0.57	1
COUNTRY	3	C2	R3	0	0
FOXIE	3	C2	R3	0	0
CRUMBLE	3	C2	R3	0	0
CHIPS	3	C2	R3	11.94	11
COUNTRY	1	C1	R3	0	0
FOXIE	1	C1	R3	33.97	52
CRUMBLE	1	C1	R3	0	0
CHIPS	1	C1	R3	0	0
CAKE	1	C2	R3	0	0
CHOCO	1	C2	R3	96.18	117
COOKIE	1	C2	R3	0	0
SONIA	1	C2	R3	0	0
COUNTRY	2	C1	R3	0	0
FOXIE	2	C1	R3	0	0
CRUMBLE	2	C1	R3	36.89	37
CHIPS	2	C1	R3	0	0
CAKE	2	C2	R3	10.74	12
CHOCO	2	C2	R3	48.92	59
COOKIE	2	C2	R3	0	0
SONIA	2	C2	R3	22.23	44
COUNTRY	3	C1	R3	0	0
FOXIE	3	C1	R3	47.62	73
CRUMBLE	3	C1	R3	0	0
CHIPS	3	C1	R3	0	0
CAKE	3	C2	R3	44.53	50
CHOCO	3	C2	R3	76.77	93
COOKIE	3	C2	R3	0	0
SONIA	3	C2	R3	31.6	62
CLAQUETTE	1	C2	R3	171.11	241
CHOREA	1	C2	R3	1.65	2
CUMBIA	1	C2	R3	59.54	78
CLASSIQ	1	C2	R3	49.8	64
CAKE	1	C1	R3	15.76	19
CHOCO	1	C1	R3	51.51	67
COOKIE	1	C1	R3	1.94	2
SONIA	1	C1	R3	28.88	61
CLAQUETTE	2	C2	R3	118.06	166
CHOREA	2	C2	R3	0	0
CUMBIA	2	C2	R3	67.38	88
CLASSIQ	2	C2	R3	0	0
CAKE	2	C1	R3	4.19	5
CHOCO	2	C1	R3	63.73	83
COOKIE	2	C1	R3	0	0
SONIA	2	C1	R3	0	0
CLAQUETTE	3	C2	R3	96.98	137
CHOREA	3	C2	R3	0	0
CUMBIA	3	C2	R3	0	0
CLASSIQ	3	C2	R3	0	0
CAKE	3	C1	R3	43.02	52
CHOCO	3	C1	R3	15.62	20
COOKIE	3	C1	R3	38.95	49
SONIA	3	C1	R3	57.62	122
CLAQUETTE	1	C1	R4	3.84	6
CHOREA	1	C1	R4	0.93	1
CUMBIA	1	C1	R4	0.53	1
CLASSIQ	1	C1	R4	52.83	73
COUNTRY	1	C2	R4	0.94	1
FOXIE	1	C2	R4	0	0
CRUMBLE	1	C2	R4	0	0
CHIPS	1	C2	R4	32.22	29
CLAQUETTE	2	C1	R4	0	0
CHOREA	2	C1	R4	0	0
CUMBIA	2	C1	R4	0	0
CLASSIQ	2	C1	R4	0	0
COUNTRY	2	C2	R4	0	0
FOXIE	2	C2	R4	0	0
CRUMBLE	2	C2	R4	0	0
CHIPS	2	C2	R4	0	0
CLAQUETTE	3	C1	R4	3.18	5
CHOREA	3	C1	R4	0.93	1
CUMBIA	3	C1	R4	0.53	1
CLASSIQ	3	C1	R4	0	0
COUNTRY	3	C2	R4	0.94	1
FOXIE	3	C2	R4	0	0
CRUMBLE	3	C2	R4	26.79	25
CHIPS	3	C2	R4	0.67	1
COUNTRY	1	C1	R4	0	0
FOXIE	1	C1	R4	38.52	59
CRUMBLE	1	C1	R4	0	0
CHIPS	1	C1	R4	0	0
CAKE	1	C2	R4	0	0
CHOCO	1	C2	R4	22.77	28
COOKIE	1	C2	R4	0	0
SONIA	1	C2	R4	0	0
COUNTRY	2	C1	R4	0	0
FOXIE	2	C1	R4	77.54	119
CRUMBLE	2	C1	R4	0	0
CHIPS	2	C1	R4	28.88	28
CAKE	2	C2	R4	9.83	11
CHOCO	2	C2	R4	21.08	26
COOKIE	2	C2	R4	0	0
SONIA	2	C2	R4	72.21	142
COUNTRY	3	C1	R4	4.23	5
FOXIE	3	C1	R4	0	0
CRUMBLE	3	C1	R4	0	0
CHIPS	3	C1	R4	0	0
CAKE	3	C2	R4	6.18	7
CHOCO	3	C2	R4	0	0
COOKIE	3	C2	R4	0	0
SONIA	3	C2	R4	53.99	106
CLAQUETTE	1	C2	R4	0	0
CHOREA	1	C2	R4	32.19	41
CUMBIA	1	C2	R4	0	0
CLASSIQ	1	C2	R4	0	0
CAKE	1	C1	R4	3.36	4
CHOCO	1	C1	R4	1.12	1
COOKIE	1	C1	R4	26.35	33
SONIA	1	C1	R4	77.41	164
CLAQUETTE	2	C2	R4	0	0
CHOREA	2	C2	R4	25.76	33
CUMBIA	2	C2	R4	0	0
CLASSIQ	2	C2	R4	0	0
CAKE	2	C1	R4	26.5	32
CHOCO	2	C1	R4	12.57	16
COOKIE	2	C1	R4	40.52	51
SONIA	2	C1	R4	26.05	55
CLAQUETTE	3	C2	R4	0	0
CHOREA	3	C2	R4	0	0
CUMBIA	3	C2	R4	68.16	89
CLASSIQ	3	C2	R4	65.84	84
CAKE	3	C1	R4	24.85	30
CHOCO	3	C1	R4	26.32	34
COOKIE	3	C1	R4	1.15	1
SONIA	3	C1	R4	45.84	97

## Sheet: Canine VFI study 2
DOG	DAY	DIET	MEAL	ENERGY INTAKE	FOOD INTAKE (g)
C01	J1	C2	R1	120	241
C01	J2	C2	R1	120	241
C01	J3	C2	R1	120	241
C01	J1	C1	R1	120	260
C01	J2	C1	R1	120	260
C01	J3	C1	R1	120	260
C02	J1	C2	R1	120	241
C02	J2	C2	R1	120	241
C02	J3	C2	R1	120	241
C02	J1	C1	R1	120	260
C02	J2	C1	R1	120	260
C02	J3	C1	R1	120	260
C03	J1	C2	R1	120	241
C03	J2	C2	R1	120	241
C03	J3	C2	R1	72.7	146
C03	J1	C1	R1	120	260
C03	J2	C1	R1	115.7	251
C03	J3	C1	R1	85.3	185
C04	J1	C1	R1	120	260
C04	J2	C1	R1	120	260
C04	J3	C1	R1	120	260
C04	J1	C2	R1	120	241
C04	J2	C2	R1	120	241
C04	J3	C2	R1	120	241
C05	J1	C1	R1	26.9	58
C05	J2	C1	R1	101.7	221
C05	J3	C1	R1	80.3	174
C05	J1	C2	R1	120	241
C05	J2	C2	R1	67.3	135
C05	J3	C2	R1	48	96
C06	J1	C1	R1	56.7	123
C06	J2	C1	R1	120	260
C06	J3	C1	R1	120	260
C06	J1	C2	R1	120	241
C06	J2	C2	R1	41.3	83
C06	J3	C2	R1	46.7	94
C07	J1	C2	R1	120	241
C07	J2	C2	R1	120	241
C07	J3	C2	R1	120	241
C07	J1	C1	R1	120	260
C07	J2	C1	R1	120	260
C07	J3	C1	R1	120	260
C08	J1	C2	R1	120	241
C08	J2	C2	R1	120	241
C08	J3	C2	R1	120	241
C08	J1	C1	R1	120	260
C08	J2	C1	R1	120	260
C08	J3	C1	R1	74	160
C09	J1	C2	R1	120	241
C09	J2	C2	R1	120	241
C09	J3	C2	R1	120	241
C09	J1	C1	R1	120	260
C09	J2	C1	R1	120	260
C09	J3	C1	R1	90.3	196
C10	J1	C2	R1	120	241
C10	J2	C2	R1	120	241
C10	J3	C2	R1	120	241
C10	J1	C1	R1	120	260
C10	J2	C1	R1	120	260
C10	J3	C1	R1	120	260
C01	J1	C2	R2	78.7424	158
C01	J2	C2	R2	14.4574	29
C01	J3	C2	R2	20.2143	41
C01	J1	C1	R2	15.9755	35
C01	J2	C1	R2	10.7958	23
C01	J3	C1	R2	3.02638	7
C02	J1	C2	R2	79.2552	159
C02	J2	C2	R2	14.4574	29
C02	J3	C2	R2	20.2143	41
C02	J1	C1	R2	41.6405	90
C02	J2	C1	R2	4.06457	9
C02	J3	C1	R2	12.7712	28
C03	J1	C2	R2	81.419	164
C03	J2	C2	R2	23.5476	47
C03	J3	C2	R2	11.0088	22
C03	J1	C1	R2	9.35378	20
C03	J2	C1	R2	3.27908	7
C03	J3	C1	R2	21.0693	46
C04	J1	C1	R2	112.865	245
C04	J2	C1	R2	80.7562	175
C04	J3	C1	R2	50.0746	109
C04	J1	C2	R2	48.0692	97
C04	J2	C2	R2	46.829	94
C04	J3	C2	R2	73.6997	148
C05	J1	C1	R2	15.962	35
C05	J2	C1	R2	-0.00874677	0
C05	J3	C1	R2	4.55432	10
C05	J1	C2	R2	11.9752	24
C05	J2	C2	R2	8.42514	17
C05	J3	C2	R2	10.9609	22
C06	J1	C1	R2	0.400203	1
C06	J2	C1	R2	-0.0395022	0
C06	J3	C1	R2	-0.0395022	0
C06	J1	C2	R2	0	0
C06	J2	C2	R2	17.8604	36
C06	J3	C2	R2	0	0
C07	J1	C2	R2	120	241
C07	J2	C2	R2	120	241
C07	J3	C2	R2	120	241
C07	J1	C1	R2	79.6754	173
C07	J2	C1	R2	56.7057	123
C07	J3	C1	R2	22.5063	49
C08	J1	C2	R2	22.3748	45
C08	J2	C2	R2	10.1717	20
C08	J3	C2	R2	0	0
C08	J1	C1	R2	22.873	50
C08	J2	C1	R2	0.0693222	0
C08	J3	C1	R2	3.02536	7
C09	J1	C2	R2	67.3584	135
C09	J2	C2	R2	12.4767	25
C09	J3	C2	R2	16.3968	33
C09	J1	C1	R2	18.2191	40
C09	J2	C1	R2	0.0799349	0
C09	J3	C1	R2	0.0799349	0
C10	J1	C2	R2	120	241
C10	J2	C2	R2	120	241
C10	J3	C2	R2	120	241
C10	J1	C1	R2	120	260
C10	J2	C1	R2	104.927	228
C10	J3	C1	R2	66.2247	144
C01	J1	C2	R3	14.9371	30
C01	J2	C2	R3	14.4574	29
C01	J3	C2	R3	26.4509	53
C01	J1	C1	R3	26.3348	57
C01	J2	C1	R3	0.00492116	0
C01	J3	C1	R3	6.04784	13
C02	J1	C2	R3	1.33077	3
C02	J2	C2	R3	14.4574	29
C02	J3	C2	R3	26.4509	53
C02	J1	C1	R3	8.647	19
C02	J2	C1	R3	12.3129	27
C02	J3	C1	R3	10.48	23
C03	J1	C2	R3	28.3702	57
C03	J2	C2	R3	0	0
C03	J3	C2	R3	65.9867	133
C03	J1	C1	R3	9.35378	20
C03	J2	C1	R3	0.675641	1
C03	J3	C1	R3	18.4658	40
C04	J1	C1	R3	7.74784	17
C04	J2	C1	R3	0	0
C04	J3	C1	R3	14.3984	31
C04	J1	C2	R3	6.31629	13
C04	J2	C2	R3	0.115355	0
C04	J3	C2	R3	5.0761	10
C05	J1	C1	R3	36.4871	79
C05	J2	C1	R3	2.26404	5
C05	J3	C1	R3	8.66109	19
C05	J1	C2	R3	0	0
C05	J2	C2	R3	7.41082	15
C05	J3	C2	R3	2.84639	6
C06	J1	C1	R3	50.4871	109
C06	J2	C1	R3	0	0
C06	J3	C1	R3	-0.0395022	0
C06	J1	C2	R3	13.462	27
C06	J2	C2	R3	0	0
C06	J3	C2	R3	0	0
C07	J1	C2	R3	5.69604	11
C07	J2	C2	R3	0.02282	0
C07	J3	C2	R3	0	0
C07	J1	C1	R3	0.0470572	0
C07	J2	C1	R3	0.0470572	0
C07	J3	C1	R3	13.8289	30
C08	J1	C2	R3	51.3206	103
C08	J2	C2	R3	0.161233	0
C08	J3	C2	R3	2.66205	5
C08	J1	C1	R3	14.4272	31
C08	J2	C1	R3	0.0693222	0
C08	J3	C1	R3	28.7851	62
C09	J1	C2	R3	28.3135	57
C09	J2	C2	R3	5.91277	12
C09	J3	C2	R3	20.3169	41
C09	J1	C1	R3	0.0799349	0
C09	J2	C1	R3	0.0799349	0
C09	J3	C1	R3	36.3583	79
C10	J1	C2	R3	104.247	209
C10	J2	C2	R3	22.2488	45
C10	J3	C2	R3	15.6798	32
C10	J1	C1	R3	0	0
C10	J2	C1	R3	0	0
C10	J3	C1	R3	0	0
C01	J1	C2	R4	27.8901	56
C01	J2	C2	R4	30.7685	62
C01	J3	C2	R4	43.2417	87
C01	J1	C1	R4	4.32129	9
C01	J2	C1	R4	4.75293	10
C01	J3	C1	R4	18.9969	41
C02	J1	C2	R4	17.1194	34
C02	J2	C2	R4	30.7685	62
C02	J3	C2	R4	43.2417	87
C02	J1	C1	R4	5.89754	13
C02	J2	C1	R4	14.1459	31
C02	J3	C1	R4	49.8889	108
C03	J1	C2	R4	0	0
C03	J2	C2	R4	3.29262	7
C03	J3	C2	R4	1.84584	4
C03	J1	C1	R4	0	0
C03	J2	C1	R4	20.2014	44
C03	J3	C1	R4	19.3336	42
C04	J1	C1	R4	0.612599	1
C04	J2	C1	R4	2.75317	6
C04	J3	C1	R4	0.127919	0
C04	J1	C2	R4	50.963	102
C04	J2	C2	R4	71.2194	143
C04	J3	C2	R4	36.0807	72
C05	J1	C1	R4	-0.0174935	0
C05	J2	C1	R4	2.72035	6
C05	J3	C1	R4	-0.00874677	0
C05	J1	C2	R4	15.0182	30
C05	J2	C2	R4	9.43945	19
C05	J3	C2	R4	4.87503	10
C06	J1	C1	R4	0	0
C06	J2	C1	R4	0	0
C06	J3	C1	R4	0	0
C06	J1	C2	R4	0	0
C06	J2	C2	R4	18.8378	38
C06	J3	C2	R4	0	0
C07	J1	C2	R4	5.69604	11
C07	J2	C2	R4	0.02282	0
C07	J3	C2	R4	0	0
C07	J1	C1	R4	0.0470572	0
C07	J2	C1	R4	0.0470572	0
C07	J3	C1	R4	75.5919	164
C08	J1	C2	R4	17.5272	35
C08	J2	C2	R4	15.1805	31
C08	J3	C2	R4	17.212	35
C08	J1	C1	R4	0.0693222	0
C08	J2	C1	R4	20.3393	44
C08	J3	C1	R4	27.096	59
C09	J1	C2	R4	0	0
C09	J2	C2	R4	0	0
C09	J3	C2	R4	6.87651	14
C09	J1	C1	R4	0.0799349	0
C09	J2	C1	R4	22.25	48
C09	J3	C1	R4	6.12632	13
C10	J1	C2	R4	0	0
C10	J2	C2	R4	6.76017	14
C10	J3	C2	R4	0.191259	0
C10	J1	C1	R4	18.1529	39
C10	J2	C1	R4	3.07949	7
C10	J3	C1	R4	1.44994	3

## Sheet: Palat cat
CAT	Diet	intake (g)	meal
CUPIDON	F1	32	1
CUPIDON	F1	53	2
CUPIDON	F2	2	1
CUPIDON	F2	0	2
SALOPETTE	F1	42	1
SALOPETTE	F1	35	2
SALOPETTE	F2	3.5	1
SALOPETTE	F2	0	2
CINDY	F1	29.5	1
CINDY	F1	16.5	2
CINDY	F2	16	1
CINDY	F2	21.5	2
COCHYSE	F1	42	1
COCHYSE	F1	39	2
COCHYSE	F2	0	1
COCHYSE	F2	0	2
DAX	F1	14.5	1
DAX	F1	23.5	2
DAX	F2	23.5	1
DAX	F2	9.5	2
DJINN	F1	22	1
DJINN	F1	4	2
DJINN	F2	39	1
DJINN	F2	48.5	2
ELECTRA	F1	27.5	1
ELECTRA	F1	32	2
ELECTRA	F2	3	1
ELECTRA	F2	7.5	2
TOSCA	F1	40.5	1
TOSCA	F1	26.5	2
TOSCA	F2	0	1
TOSCA	F2	1.5	2
DA VINCI	F1	29.5	1
DA VINCI	F1	21.5	2
DA VINCI	F2	20.5	1
DA VINCI	F2	32.5	2
DARLINE	F1	27	1
DARLINE	F1	22	2
DARLINE	F2	10	1
DARLINE	F2	2	2
DENVER	F1	39.5	1
DENVER	F1	52	2
DENVER	F2	0	1
DENVER	F2	7	2
GIN	F1	23.5	1
GIN	F1	29.5	2
GIN	F2	7.5	1
GIN	F2	0	2
GNOCCHI	F1	65.5	1
GNOCCHI	F1	50.5	2
GNOCCHI	F2	1	1
GNOCCHI	F2	0	2
CANELLE	F1	0	1
CANELLE	F1	0	2
CANELLE	F2	32	1
CANELLE	F2	29.5	2
CHAMANE	F1	51	1
CHAMANE	F1	61.5	2
CHAMANE	F2	21	1
CHAMANE	F2	0	2
CREVETTE	F1	19	1
CREVETTE	F1	9.5	2
CREVETTE	F2	14.5	1
CREVETTE	F2	8.5	2
DEVON	F1	61.5	1
DEVON	F1	62.5	2
DEVON	F2	45	1
DEVON	F2	55.5	2
TIPEX	F1	53	1
TIPEX	F1	64	2
TIPEX	F2	2	1
TIPEX	F2	0	2
TUTTI-FRUTTI	F1	33.5	1
TUTTI-FRUTTI	F1	1.5	2
TUTTI-FRUTTI	F2	11.5	1
TUTTI-FRUTTI	F2	46	2
BOOGY	F1	17	1
BOOGY	F1	27	2
BOOGY	F2	4	1
BOOGY	F2	11.5	2
BOWLING	F1	65.5	1
BOWLING	F1	43	2
BOWLING	F2	65.5	1
BOWLING	F2	43	2
CARBONE	F1	18.5	1
CARBONE	F1	25.5	2
CARBONE	F2	21.5	1
CARBONE	F2	22.5	2
TEMPETE	F1	11.5	1
TEMPETE	F1	35	2
TEMPETE	F2	66.5	1
TEMPETE	F2	1	2
ALASKA	F1	34.5	1
ALASKA	F1	38.5	2
ALASKA	F2	3.5	1
ALASKA	F2	0	2
RAYANA	F1	26	1
RAYANA	F1	26.5	2
RAYANA	F2	0	1
RAYANA	F2	0	2
CHLORE	F1	52.5	1
CHLORE	F1	36	2
CHLORE	F2	7	1
CHLORE	F2	9.5	2
CHROME	F1	35.5	1
CHROME	F1	36.5	2
CHROME	F2	0	1
CHROME	F2	3	2
CUIVRE	F1	22	1
CUIVRE	F1	21.5	2
CUIVRE	F2	0	1
CUIVRE	F2	1.5	2
DOLLUM	F1	30	1
DOLLUM	F1	41.5	2
DOLLUM	F2	51.5	1
DOLLUM	F2	20.5	2
TCHA-TCHA	F1	30	1
TCHA-TCHA	F1	26	2
TCHA-TCHA	F2	0.5	1
TCHA-TCHA	F2	0	2

## Sheet: Palat dog
DOG	Meal	Diet	intake (g)
Gamine	1	C1	100
Gamine	1	C2	0
GIPSY	1	C1	94
GIPSY	1	C2	5
Galia	1	C1	100
Galia	1	C2	16
GULLY	1	C1	0
GULLY	1	C2	69
Hawai	1	C1	91
Hawai	1	C2	0
Bali	1	C1	98
Bali	1	C2	0
FETICHE	1	C1	0
FETICHE	1	C2	71
Thalwann	1	C1	0
Thalwann	1	C2	75
Heyli	1	C1	150
Heyli	1	C2	1
Haka	1	C1	150
Haka	1	C2	31
CHIMENE	1	C1	1
CHIMENE	1	C2	137
GAYA	1	C1	62
GAYA	1	C2	250
FARWEST	1	C1	250
FARWEST	1	C2	0
FLY	1	C1	2
FLY	1	C2	250
HUPSIE	1	C1	250
HUPSIE	1	C2	74
Hoby	1	C1	250
Hoby	1	C2	0
Athena	1	C1	1
Athena	1	C2	200
Gandja	1	C1	30
Gandja	1	C2	0
Hola	1	C1	0
Hola	1	C2	43
Virage	1	C1	100
Virage	1	C2	0
Gaby	1	C1	21
Gaby	1	C2	100
Africa	1	C1	1
Africa	1	C2	30
Guapa	1	C1	100
Guapa	1	C2	13
Frisbie	1	C1	38
Frisbie	1	C2	146
FANFAN	1	C1	144
FANFAN	1	C2	10
Filae	1	C1	26
Filae	1	C2	0
Helya	1	C1	159
Helya	1	C2	142
GIPSY	1	C1	67
GIPSY	1	C2	200
GALLY	1	C1	2
GALLY	1	C2	315
Hiro	1	C1	293
Hiro	1	C2	57
Engie	1	C1	317
Engie	1	C2	0
HALFA	1	C1	3
HALFA	1	C2	350
GWENDO	1	C1	1
GWENDO	1	C2	332
Guiness	1	C1	50
Guiness	1	C2	9
Gamine	2	C1	2
Gamine	2	C2	73
GIPSY	2	C1	60
GIPSY	2	C2	27
Galia	2	C1	100
Galia	2	C2	36
GULLY	2	C1	1
GULLY	2	C2	97
Hawai	2	C1	33
Hawai	2	C2	0
Bali	2	C1	75
Bali	2	C2	0
FETICHE	2	C1	55
FETICHE	2	C2	0
Thalwann	2	C1	1
Thalwann	2	C2	64
Heyli	2	C1	25
Heyli	2	C2	49
CEVENNES	2	C1	34
CEVENNES	2	C2	150
Haka	2	C1	0
Haka	2	C2	150
CHIMENE	2	C1	16
CHIMENE	2	C2	137
GAYA	2	C1	210
GAYA	2	C2	0
FARWEST	2	C1	250
FARWEST	2	C2	0
FLY	2	C1	250
FLY	2	C2	0
HUPSIE	2	C1	194
HUPSIE	2	C2	6
Hoby	2	C1	8
Hoby	2	C2	250
Athena	2	C1	124
Athena	2	C2	0
Ginny	2	C1	24
Ginny	2	C2	150
Grace	2	C1	8
Grace	2	C2	23
Gandja	2	C1	150
Gandja	2	C2	14
Hola	2	C1	0
Hola	2	C2	100
Virage	2	C1	13
Virage	2	C2	100
Gaby	2	C1	100
Gaby	2	C2	19
Africa	2	C1	80
Africa	2	C2	18
Guapa	2	C1	12
Guapa	2	C2	100
Frisbie	2	C1	10
Frisbie	2	C2	94
FANFAN	2	C1	41
FANFAN	2	C2	18
Filae	2	C1	103
Filae	2	C2	0
Helya	2	C1	10
Helya	2	C2	140
GIPSY	2	C1	134
GIPSY	2	C2	35
GALLY	2	C1	350
GALLY	2	C2	0
Hiro	2	C1	77
Hiro	2	C2	350
Engie	2	C1	0
Engie	2	C2	300
HALFA	2	C1	9
HALFA	2	C2	350
GWENDO	2	C1	11
GWENDO	2	C2	298
Guiness	2	C1	40
Guiness	2	C2	0
